# Supplementary material for: Species interactions in occurrence data for a community of tick-transmitted pathogens
Source: Sci Data. 2016 Aug 1;3:160056. doi: 10.1038/sdata.2016.56 (PMC4968194; doi:10.1038/sdata.2016.56)
Supplement: Supplementary file 1 [file sdata201656-isa1.zip]

Archive with 3 entries (3 files):
- i_Investigation.txt
- s_study_Estrada-Pena.txt
- a_assay_Estrada-Pena.txt
