# Supplementary material for: Species interactions in occurrence data for a community of tick-transmitted pathogens
Source: Sci Data. 2016 Aug 1;3:160056. doi: 10.1038/sdata.2016.56 (PMC4968194; doi:10.1038/sdata.2016.56)
Supplement: Supplementary file 1 [file sdata201656-isa1.zip › i_Investigation.txt]

# Investigation File generated for Scientific Data with Investigation File Authoring Tool version 0.1.0 on 28/06/2016 - This metadata file is CC0
ONTOLOGY SOURCE REFERENCE
Term Source Name	NCBITAXON	GAZ	ERO	GO	OBI	MS
Term Source File	http://data.bioontology.org/ontologies/NCBITAXON	http://data.bioontology.org/ontologies/GAZ	http://data.bioontology.org/ontologies/ERO	http://data.bioontology.org/ontologies/GO	http://data.bioontology.org/ontologies/OBI	http://data.bioontology.org/ontologies/MS
Term Source Version	2015AA	$Revision: 1.512 $	2013-08-02	releases/2014-08-30	2014-08-18	
Term Source Description	National Center for Biotechnology Information (NCBI) Organismal Classification	Gazetteer	Eagle-I Research Resource Ontology	Gene Ontology	Ontology for Biomedical Investigations	Mass Spectrometry Ontology
INVESTIGATION
Investigation Identifier
Investigation Title
Investigation Description
Investigation Submission Date
Investigation Public Release Date
INVESTIGATION PUBLICATIONS
Investigation PubMed ID
Investigation Publication DOI
Investigation Publication Author List
Investigation Publication Title
Investigation Publication Status
Investigation Publication Status Term Accession Number
Investigation Publication Status Term Source REF
INVESTIGATION CONTACTS
Investigation Person Last Name
Investigation Person Mid Initials
Investigation Person First Name
Investigation Person Address
Investigation Person Phone
Investigation Person Fax
Investigation Person Email
Investigation Person Affiliation
Investigation Person Roles
Investigation Person Roles Term Accession Number
Investigation Person Roles Term Source REF
STUDY
Study Identifier	10.1038/sdata.2016.56
Study Title	Species interactions in occurrence data for a community of tick-transmitted pathogens
Study Submission Date	04/02/2016
Study Public Release Date	01/08/2016
Study Description	http://www.nature.com/articles/sdata201656#abstract
Study File Name	s_study_Estrada-Pena.txt
Comment[Subject Keywords]	//;////;//;//
Comment[Manuscript Licence]	CC BY-4.0
Comment[Experimental Metadata Licence]	CC0
Comment[Supplementary Information File Name]	
Comment[Supplementary Information File Type]	x-zip-compressed
Comment[Supplementary Information File URL]	http://www.nature.com/articles/sdata201656#supplementary-information
Comment[Data Repository]	Dryad Digital Repository
Comment[Data Record Accession]	doi:10.5061/dryad.2h3f2
Comment[Data Record URI]	http://dx.doi.org/10.5061/dryad.2h3f2
STUDY DESIGN DESCRIPTORS
Study Design Type	data integration objective
Study Design Type Term Accession Number	ERO:0100092
Study Design Type Term Source REF	ERO
STUDY PUBLICATIONS
Study PubMed ID	""
Study Publication DOI	doi:10.1007/s10493-012-9600-7
Study Publication Author List	""
Study Publication Title	""
Study Publication Status	published
Study Publication Status Term Accession Number	
Study Publication Status Term Source REF	
STUDY FACTORS
Study Factor Name
Study Factor Type
Study Factor Type Term Accession Number
Study Factor Type Term Source REF
STUDY ASSAYS
Study Assay Measurement Type	interspecies interaction between organisms
Study Assay Measurement Type Term Accession Number	GO:0044419
Study Assay Measurement Type Term Source REF	GO
Study Assay Technology Type	data item extraction from journal article
Study Assay Technology Type Term Accession Number	IAO:0000443
Study Assay Technology Type Term Source REF	OBI
Study Assay Technology Platform	""
Study Assay File Name	a_assay_Estrada-Pena.txt
STUDY PROTOCOLS
Study Protocol Name	Literature search of taxonomic associations among ticks, hosts, and transmitted pathogens in the Western Palearctic	Obtaining the coordinates of tick records from the literature data	Obtaining the coordinates of vertebrate host records from the Global Biodiversity Information Facility (GBIF)	Capturing the environmental traits that shape the distribution of ticks and hosts	Modelling the potential niche of the ticks and hosts	Building the network of interactions between ticks, hosts, and transmitted pathogens	Calculating the niche overlap between interacting partners	Calculating the probability of the occurrence of tick-transmitted pathogens in the environmental niche
Study Protocol Type	selection	data item extraction from journal article	search database details	search database details	computational modeling technique	network analysis	information processor function	information processor function
Study Protocol Type Term Accession Number	OBI:0001928	IAO:0000443	MS:1001011	MS:1001011	ERO:0001251	OBI:0200080	OBI:0000392	OBI:0000392
Study Protocol Type Term Source REF	OBI	OBI	MS	MS	ERO	OBI	OBI	OBI
Study Protocol Description								
Study Protocol URI	""	""	""	""	""	""	""	""
Study Protocol Version								
Study Protocol Parameters Name	""	""	""	""	""	""	""	""
Study Protocol Parameters Name Term Accession Number	""	""	""	""	""	""	""	""
Study Protocol Parameters Name Term Source REF	""	""	""	""	""	""	""	""
Study Protocol Components Name	""	""	""	""	""	""	""	""
Study Protocol Components Type	""	""	""	""	""	""	""	""
Study Protocol Components Type Term Accession Number	""	""	""	""	""	""	""	""
Study Protocol Components Type Term Source REF	""	""	""	""	""	""	""	""
STUDY CONTACTS
Study Person Last Name	Estrada-Peña	de la Fuente
Study Person First Name	Agustín	José
Study Person Mid Initials		
Study Person Email	aestrada@unizar.es	""
Study Person Phone		
Study Person Fax		
Study Person Address		
Study Person Affiliation	Department of Animal Pathology, Faculty of Veterinary Medicine, University of Zaragoza, Zaragoza 50013-Zaragoza, Spain	SaBio, Instituto de Investigación en Recursos Cinegéticos, IREC (CSIC, UCLM, JCCM), 13005 Ciudad Real, Spain
Study Person Roles		
Study Person Roles Term Accession Number		
Study Person Roles Term Source REF		
Comment[Study Person ORCID]		
Comment[Funder]		
Comment[FundRef ID]		
Comment[Funder Term Source REF]		
Comment[Grant Identifier]		
