# Supplementary material for: Species interactions in occurrence data for a community of tick-transmitted pathogens
Source: Sci Data. 2016 Aug 1;3:160056. doi: 10.1038/sdata.2016.56 (PMC4968194; doi:10.1038/sdata.2016.56)
Supplement: Supplementary file 1 [file sdata201656-isa1.zip › s_study_Estrada-Pena.txt]

Source Name	Material Type	Term Source REF	Term Accession Number	Characteristics[organism]	Term Source REF	Term Accession Number	Characteristics[geographical location]	Term Source REF	Term Accession Number	Protocol REF	Sample Name
Thompson Reuters	literature search						Palearctic Region	GAZ	GAZ:00000449	Literature search of taxonomic associations among ticks, hosts, and transmitted pathogens in the Western Palearctic	Thompson Reuters
Scopus	literature search						Palearctic Region	GAZ	GAZ:00000449	Literature search of taxonomic associations among ticks, hosts, and transmitted pathogens in the Western Palearctic	Scopus
PubMed	literature search						Palearctic Region	GAZ	GAZ:00000449	Literature search of taxonomic associations among ticks, hosts, and transmitted pathogens in the Western Palearctic	PubMed
Global Biodiversity Information Facility							Palearctic Region	GAZ	GAZ:00000449	Literature search of taxonomic associations among ticks, hosts, and transmitted pathogens in the Western Palearctic	Global Biodiversity Information Facility
literature search				Argas persicus	NCBITAXON	NCBITaxon:34603				Literature search of taxonomic associations among ticks, hosts, and transmitted pathogens in the Western Palearctic	Argas persicus
literature search				Argas reflexus	NCBITAXON	NCBITaxon:34604				Literature search of taxonomic associations among ticks, hosts, and transmitted pathogens in the Western Palearctic	Argas reflexus
literature search				Argas vespertilionis	NCBITAXON					Literature search of taxonomic associations among ticks, hosts, and transmitted pathogens in the Western Palearctic	Argas vespertilionis
literature search				Dermacentor marginatus	NCBITAXON	NCBITaxon:49202				Literature search of taxonomic associations among ticks, hosts, and transmitted pathogens in the Western Palearctic	Dermacentor marginatus
literature search				Dermacentor reticulatus	NCBITAXON					Literature search of taxonomic associations among ticks, hosts, and transmitted pathogens in the Western Palearctic	Dermacentor reticulatus
literature search				Haemaphysalis concinna	NCBITAXON	NCBITaxon:523089				Literature search of taxonomic associations among ticks, hosts, and transmitted pathogens in the Western Palearctic	Haemaphysalis concinna
literature search				Haemaphysalis inermis	NCBITAXON	http://purl.bioontology.org/ontology/NCBITAXON/48827				Literature search of taxonomic associations among ticks, hosts, and transmitted pathogens in the Western Palearctic	Haemaphysalis inermis
literature search				Haemaphysalis parva	NCBITAXON	NCBITaxon:630956				Literature search of taxonomic associations among ticks, hosts, and transmitted pathogens in the Western Palearctic	Haemaphysalis parva
literature search				Haemaphysalis punctata	NCBITAXON	NCBITaxon:49204				Literature search of taxonomic associations among ticks, hosts, and transmitted pathogens in the Western Palearctic	Haemaphysalis punctata
literature search				Haemaphysalis sulcata	NCBITAXON	NCBITaxon:490559				Literature search of taxonomic associations among ticks, hosts, and transmitted pathogens in the Western Palearctic	Haemaphysalis sulcata
literature search				Hyalomma aegyptium	NCBITAXON	NCBITaxon:72854				Literature search of taxonomic associations among ticks, hosts, and transmitted pathogens in the Western Palearctic	Hyalomma aegyptium
literature search				Hyalomma anatolicum	NCBITAXON	NCBITaxon:176092				Literature search of taxonomic associations among ticks, hosts, and transmitted pathogens in the Western Palearctic	Hyalomma anatolicum
literature search				Hyalomma detritum	NCBITAXON	NCBITaxon:572043				Literature search of taxonomic associations among ticks, hosts, and transmitted pathogens in the Western Palearctic	Hyalomma detritum
literature search				Hyalomma dromedarii	NCBITAXON	NCBITaxon:34626				Literature search of taxonomic associations among ticks, hosts, and transmitted pathogens in the Western Palearctic	Hyalomma dromedarii
literature search				Hyalomma excavatum	NCBITAXON					Literature search of taxonomic associations among ticks, hosts, and transmitted pathogens in the Western Palearctic	Hyalomma excavatum
literature search				Hyalomma lusitanicum	NCBITAXON	http://purl.bioontology.org/ontology/NCBITAXON/49205				Literature search of taxonomic associations among ticks, hosts, and transmitted pathogens in the Western Palearctic	Hyalomma lusitanicum
literature search				Hyalomma marginatum	NCBITAXON	NCBITaxon:34627				Literature search of taxonomic associations among ticks, hosts, and transmitted pathogens in the Western Palearctic	Hyalomma marginatum
literature search				Hyalomma scupense	NCBITAXON	NCBITaxon:1260755				Literature search of taxonomic associations among ticks, hosts, and transmitted pathogens in the Western Palearctic	Hyalomma scupense
literature search				Ixodes acuminatus	NCBITAXON					Literature search of taxonomic associations among ticks, hosts, and transmitted pathogens in the Western Palearctic	Ixodes acuminatus
literature search				Ixodes apronophorus	NCBITAXON					Literature search of taxonomic associations among ticks, hosts, and transmitted pathogens in the Western Palearctic	Ixodes apronophorus
literature search				Ixodes arboricola	NCBITAXON	NCBITaxon:985061				Literature search of taxonomic associations among ticks, hosts, and transmitted pathogens in the Western Palearctic	Ixodes arboricola
literature search				Ixodes canisuga	NCBITAXON	NCBITaxon:662032				Literature search of taxonomic associations among ticks, hosts, and transmitted pathogens in the Western Palearctic	Ixodes canisuga
literature search				Ixodes crenulatus	NCBITAXON					Literature search of taxonomic associations among ticks, hosts, and transmitted pathogens in the Western Palearctic	Ixodes crenulatus
literature search				Ixodes frontalis	NCBITAXON	NCBITaxon:213683				Literature search of taxonomic associations among ticks, hosts, and transmitted pathogens in the Western Palearctic	Ixodes frontalis
literature search				Ixodes gibbosus	NCBITAXON	http://purl.bioontology.org/ontology/NCBITAXON/213684				Literature search of taxonomic associations among ticks, hosts, and transmitted pathogens in the Western Palearctic	Ixodes gibbosus
literature search				Ixodes hexagonus	NCBITAXON	NCBITaxon:34612				Literature search of taxonomic associations among ticks, hosts, and transmitted pathogens in the Western Palearctic	Ixodes hexagonus
literature search				Ixodes laguri	NCBITAXON					Literature search of taxonomic associations among ticks, hosts, and transmitted pathogens in the Western Palearctic	Ixodes laguri
literature search				Ixodes lividus	NCBITAXON	NCBITaxon:689458				Literature search of taxonomic associations among ticks, hosts, and transmitted pathogens in the Western Palearctic	Ixodes lividus
literature search				Ixodes persulcatus	NCBITAXON	NCBITaxon:34615				Literature search of taxonomic associations among ticks, hosts, and transmitted pathogens in the Western Palearctic	Ixodes persulcatus
literature search				Ixodes redikorzevi	NCBITAXON	http://purl.bioontology.org/ontology/NCBITAXON/1234546				Literature search of taxonomic associations among ticks, hosts, and transmitted pathogens in the Western Palearctic	Ixodes redikorzevi
literature search				Ixodes ricinus	NCBITAXON	NCBITaxon:34613				Literature search of taxonomic associations among ticks, hosts, and transmitted pathogens in the Western Palearctic	Ixodes ricinus
literature search				Ixodes rugicollis	NCBITAXON					Literature search of taxonomic associations among ticks, hosts, and transmitted pathogens in the Western Palearctic	Ixodes rugicollis
literature search				Ixodes simplex	NCBITAXON	NCBITaxon:65648				Literature search of taxonomic associations among ticks, hosts, and transmitted pathogens in the Western Palearctic	Ixodes simplex
literature search				Ixodes trianguliceps	NCBITAXON	http://purl.bioontology.org/ontology/NCBITAXON/347913				Literature search of taxonomic associations among ticks, hosts, and transmitted pathogens in the Western Palearctic	Ixodes trianguliceps
literature search				Ixodes uriae	NCBITAXON	http://purl.bioontology.org/ontology/NCBITAXON/59655				Literature search of taxonomic associations among ticks, hosts, and transmitted pathogens in the Western Palearctic	Ixodes uriae
literature search				Ixodes ventalloi	NCBITAXON					Literature search of taxonomic associations among ticks, hosts, and transmitted pathogens in the Western Palearctic	Ixodes ventalloi
literature search				Ixodes vespertilionis	NCBITAXON	NCBITaxon:59656				Literature search of taxonomic associations among ticks, hosts, and transmitted pathogens in the Western Palearctic	Ixodes vespertilionis
literature search				Ornithodoros savignyi	NCBITAXON	NCBITaxon:69826				Literature search of taxonomic associations among ticks, hosts, and transmitted pathogens in the Western Palearctic	Ornithodoros savignyi
literature search				Rhipicephalus annulatus	NCBITAXON	NCBITaxon:34611				Literature search of taxonomic associations among ticks, hosts, and transmitted pathogens in the Western Palearctic	Rhipicephalus annulatus
literature search				Rhipicephalus bursa	NCBITAXON	http://purl.bioontology.org/ontology/NCBITAXON/67831				Literature search of taxonomic associations among ticks, hosts, and transmitted pathogens in the Western Palearctic	Rhipicephalus bursa
literature search				Rhipicephalus pusillus	NCBITAXON	http://purl.bioontology.org/ontology/NCBITAXON/49206				Literature search of taxonomic associations among ticks, hosts, and transmitted pathogens in the Western Palearctic	Rhipicephalus pusillus
literature search				Rhipicephalus rossicus	NCBITAXON	NCBITaxon:127008				Literature search of taxonomic associations among ticks, hosts, and transmitted pathogens in the Western Palearctic	Rhipicephalus rossicus
literature search				Rhipicephalus sanguineus group	NCBITAXON	http://purl.bioontology.org/ontology/NCBITAXON/578835				Literature search of taxonomic associations among ticks, hosts, and transmitted pathogens in the Western Palearctic	Rhipicephalus sanguineus group
