# Supplementary material for: Species interactions in occurrence data for a community of tick-transmitted pathogens
Source: Sci Data. 2016 Aug 1;3:160056. doi: 10.1038/sdata.2016.56 (PMC4968194; doi:10.1038/sdata.2016.56)
Supplement: Supplementary file 1 [file sdata201656-isa1.zip › a_assay_Estrada-Pena.txt]

Sample Name	Protocol REF	Assay Name	Raw Data File	Comment[Data Repository]	Comment[Data Record Accession]	Comment[Data Record URI]	Protocol REF	Derived Data File	Comment[Data Repository]	Comment[Data Record Accession]	Comment[Data Record URI]	Protocol REF	Derived Data File	Comment[Data Repository]	Comment[Data Record Accession]	Comment[Data Record URI]	Protocol REF	Protocol REF	Protocol REF	Derived Data File	Comment[Data Repository]	Comment[Data Record Accession]	Comment[Data Record URI]
Thompson Reuters	Obtaining the coordinates of tick records from the literature data	Thompson Reuters	Coordinates of ticks with hosts records.csv	Dryad Digital Repository	doi:10.5061/dryad.2h3f2	http://dx.doi.org/10.5061/dryad.2h3f2	Modelling the potential niche of the ticks and hosts	Maps of predicted distribution of ticks.zip	Dryad Digital Repository	doi:10.5061/dryad.2h3f2	http://dx.doi.org/10.5061/dryad.2h3f2	Modelling the potential niche of the ticks and hosts	Maps of predicted distribution of hosts.zip	Dryad Digital Repository	doi:10.5061/dryad.2h3f2	http://dx.doi.org/10.5061/dryad.2h3f2	Building the network of interactions between ticks, hosts, and transmitted pathogens	Calculating the niche overlap between interacting partners	Calculating the probability of the occurrence of tick-transmitted pathogens in the environmental niche	Data for networks.csv	Dryad Digital Repository	doi:10.5061/dryad.2h3f2	http://dx.doi.org/10.5061/dryad.2h3f2
Scopus	Obtaining the coordinates of tick records from the literature data	Scopus	Coordinates of ticks with hosts records.csv	Dryad Digital Repository	doi:10.5061/dryad.2h3f2	http://dx.doi.org/10.5061/dryad.2h3f2	Modelling the potential niche of the ticks and hosts	Maps of predicted distribution of ticks.zip	Dryad Digital Repository	doi:10.5061/dryad.2h3f2	http://dx.doi.org/10.5061/dryad.2h3f2	Modelling the potential niche of the ticks and hosts	Maps of predicted distribution of hosts.zip	Dryad Digital Repository	doi:10.5061/dryad.2h3f2	http://dx.doi.org/10.5061/dryad.2h3f2	Building the network of interactions between ticks, hosts, and transmitted pathogens	Calculating the niche overlap between interacting partners	Calculating the probability of the occurrence of tick-transmitted pathogens in the environmental niche	Data for networks.csv	Dryad Digital Repository	doi:10.5061/dryad.2h3f2	http://dx.doi.org/10.5061/dryad.2h3f2
PubMed	Obtaining the coordinates of tick records from the literature data	PubMed	Coordinates of ticks with hosts records.csv	Dryad Digital Repository	doi:10.5061/dryad.2h3f2	http://dx.doi.org/10.5061/dryad.2h3f2	Modelling the potential niche of the ticks and hosts	Maps of predicted distribution of ticks.zip	Dryad Digital Repository	doi:10.5061/dryad.2h3f2	http://dx.doi.org/10.5061/dryad.2h3f2	Modelling the potential niche of the ticks and hosts	Maps of predicted distribution of hosts.zip	Dryad Digital Repository	doi:10.5061/dryad.2h3f2	http://dx.doi.org/10.5061/dryad.2h3f2	Building the network of interactions between ticks, hosts, and transmitted pathogens	Calculating the niche overlap between interacting partners	Calculating the probability of the occurrence of tick-transmitted pathogens in the environmental niche	Data for networks.csv	Dryad Digital Repository	doi:10.5061/dryad.2h3f2	http://dx.doi.org/10.5061/dryad.2h3f2
Global Biodiversity Information Facility	Obtaining the coordinates of vertebrate host records from the Global Biodiversity Information Facility (GBIF)	Global Biodiversity Information Facility	Coordinates of Hosts.csv	Dryad Digital Repository	doi:10.5061/dryad.2h3f2	http://dx.doi.org/10.5061/dryad.2h3f2	Modelling the potential niche of the ticks and hosts	Maps of predicted distribution of ticks.zip	Dryad Digital Repository	doi:10.5061/dryad.2h3f2	http://dx.doi.org/10.5061/dryad.2h3f2	Modelling the potential niche of the ticks and hosts	Maps of predicted distribution of hosts.zip	Dryad Digital Repository	doi:10.5061/dryad.2h3f2	http://dx.doi.org/10.5061/dryad.2h3f2	Building the network of interactions between ticks, hosts, and transmitted pathogens	Calculating the niche overlap between interacting partners	Calculating the probability of the occurrence of tick-transmitted pathogens in the environmental niche	Data for networks.csv	Dryad Digital Repository	doi:10.5061/dryad.2h3f2	http://dx.doi.org/10.5061/dryad.2h3f2
Argas persicus	Capturing the environmental traits that shape the distribution of ticks and hosts	Argas persicus	Environmental variables.zip	Dryad Digital Repository	doi:10.5061/dryad.2h3f2	http://dx.doi.org/10.5061/dryad.2h3f2	Modelling the potential niche of the ticks and hosts	Maps of predicted distribution of ticks.zip	Dryad Digital Repository	doi:10.5061/dryad.2h3f2	http://dx.doi.org/10.5061/dryad.2h3f2	Modelling the potential niche of the ticks and hosts	Maps of predicted distribution of hosts.zip	Dryad Digital Repository	doi:10.5061/dryad.2h3f2	http://dx.doi.org/10.5061/dryad.2h3f2	Building the network of interactions between ticks, hosts, and transmitted pathogens	Calculating the niche overlap between interacting partners	Calculating the probability of the occurrence of tick-transmitted pathogens in the environmental niche	Data for networks.csv	Dryad Digital Repository	doi:10.5061/dryad.2h3f2	http://dx.doi.org/10.5061/dryad.2h3f2
Argas reflexus	Capturing the environmental traits that shape the distribution of ticks and hosts	Argas reflexus	Environmental variables.zip	Dryad Digital Repository	doi:10.5061/dryad.2h3f2	http://dx.doi.org/10.5061/dryad.2h3f2	Modelling the potential niche of the ticks and hosts	Maps of predicted distribution of ticks.zip	Dryad Digital Repository	doi:10.5061/dryad.2h3f2	http://dx.doi.org/10.5061/dryad.2h3f2	Modelling the potential niche of the ticks and hosts	Maps of predicted distribution of hosts.zip	Dryad Digital Repository	doi:10.5061/dryad.2h3f2	http://dx.doi.org/10.5061/dryad.2h3f2	Building the network of interactions between ticks, hosts, and transmitted pathogens	Calculating the niche overlap between interacting partners	Calculating the probability of the occurrence of tick-transmitted pathogens in the environmental niche	Data for networks.csv	Dryad Digital Repository	doi:10.5061/dryad.2h3f2	http://dx.doi.org/10.5061/dryad.2h3f2
Argas vespertilionis	Capturing the environmental traits that shape the distribution of ticks and hosts	Argas vespertilionis	Environmental variables.zip	Dryad Digital Repository	doi:10.5061/dryad.2h3f2	http://dx.doi.org/10.5061/dryad.2h3f2	Modelling the potential niche of the ticks and hosts	Maps of predicted distribution of ticks.zip	Dryad Digital Repository	doi:10.5061/dryad.2h3f2	http://dx.doi.org/10.5061/dryad.2h3f2	Modelling the potential niche of the ticks and hosts	Maps of predicted distribution of hosts.zip	Dryad Digital Repository	doi:10.5061/dryad.2h3f2	http://dx.doi.org/10.5061/dryad.2h3f2	Building the network of interactions between ticks, hosts, and transmitted pathogens	Calculating the niche overlap between interacting partners	Calculating the probability of the occurrence of tick-transmitted pathogens in the environmental niche	Data for networks.csv	Dryad Digital Repository	doi:10.5061/dryad.2h3f2	http://dx.doi.org/10.5061/dryad.2h3f2
Dermacentor marginatus	Capturing the environmental traits that shape the distribution of ticks and hosts	Dermacentor marginatus	Environmental variables.zip	Dryad Digital Repository	doi:10.5061/dryad.2h3f2	http://dx.doi.org/10.5061/dryad.2h3f2	Modelling the potential niche of the ticks and hosts	Maps of predicted distribution of ticks.zip	Dryad Digital Repository	doi:10.5061/dryad.2h3f2	http://dx.doi.org/10.5061/dryad.2h3f2	Modelling the potential niche of the ticks and hosts	Maps of predicted distribution of hosts.zip	Dryad Digital Repository	doi:10.5061/dryad.2h3f2	http://dx.doi.org/10.5061/dryad.2h3f2	Building the network of interactions between ticks, hosts, and transmitted pathogens	Calculating the niche overlap between interacting partners	Calculating the probability of the occurrence of tick-transmitted pathogens in the environmental niche	Data for networks.csv	Dryad Digital Repository	doi:10.5061/dryad.2h3f2	http://dx.doi.org/10.5061/dryad.2h3f2
Dermacentor reticulatus	Capturing the environmental traits that shape the distribution of ticks and hosts	Dermacentor reticulatus	Environmental variables.zip	Dryad Digital Repository	doi:10.5061/dryad.2h3f2	http://dx.doi.org/10.5061/dryad.2h3f2	Modelling the potential niche of the ticks and hosts	Maps of predicted distribution of ticks.zip	Dryad Digital Repository	doi:10.5061/dryad.2h3f2	http://dx.doi.org/10.5061/dryad.2h3f2	Modelling the potential niche of the ticks and hosts	Maps of predicted distribution of hosts.zip	Dryad Digital Repository	doi:10.5061/dryad.2h3f2	http://dx.doi.org/10.5061/dryad.2h3f2	Building the network of interactions between ticks, hosts, and transmitted pathogens	Calculating the niche overlap between interacting partners	Calculating the probability of the occurrence of tick-transmitted pathogens in the environmental niche	Data for networks.csv	Dryad Digital Repository	doi:10.5061/dryad.2h3f2	http://dx.doi.org/10.5061/dryad.2h3f2
Haemaphysalis concinna	Capturing the environmental traits that shape the distribution of ticks and hosts	Haemaphysalis concinna	Environmental variables.zip	Dryad Digital Repository	doi:10.5061/dryad.2h3f2	http://dx.doi.org/10.5061/dryad.2h3f2	Modelling the potential niche of the ticks and hosts	Maps of predicted distribution of ticks.zip	Dryad Digital Repository	doi:10.5061/dryad.2h3f2	http://dx.doi.org/10.5061/dryad.2h3f2	Modelling the potential niche of the ticks and hosts	Maps of predicted distribution of hosts.zip	Dryad Digital Repository	doi:10.5061/dryad.2h3f2	http://dx.doi.org/10.5061/dryad.2h3f2	Building the network of interactions between ticks, hosts, and transmitted pathogens	Calculating the niche overlap between interacting partners	Calculating the probability of the occurrence of tick-transmitted pathogens in the environmental niche	Data for networks.csv	Dryad Digital Repository	doi:10.5061/dryad.2h3f2	http://dx.doi.org/10.5061/dryad.2h3f2
Haemaphysalis inermis	Capturing the environmental traits that shape the distribution of ticks and hosts	Haemaphysalis inermis	Environmental variables.zip	Dryad Digital Repository	doi:10.5061/dryad.2h3f2	http://dx.doi.org/10.5061/dryad.2h3f2	Modelling the potential niche of the ticks and hosts	Maps of predicted distribution of ticks.zip	Dryad Digital Repository	doi:10.5061/dryad.2h3f2	http://dx.doi.org/10.5061/dryad.2h3f2	Modelling the potential niche of the ticks and hosts	Maps of predicted distribution of hosts.zip	Dryad Digital Repository	doi:10.5061/dryad.2h3f2	http://dx.doi.org/10.5061/dryad.2h3f2	Building the network of interactions between ticks, hosts, and transmitted pathogens	Calculating the niche overlap between interacting partners	Calculating the probability of the occurrence of tick-transmitted pathogens in the environmental niche	Data for networks.csv	Dryad Digital Repository	doi:10.5061/dryad.2h3f2	http://dx.doi.org/10.5061/dryad.2h3f2
Haemaphysalis parva	Capturing the environmental traits that shape the distribution of ticks and hosts	Haemaphysalis parva	Environmental variables.zip	Dryad Digital Repository	doi:10.5061/dryad.2h3f2	http://dx.doi.org/10.5061/dryad.2h3f2	Modelling the potential niche of the ticks and hosts	Maps of predicted distribution of ticks.zip	Dryad Digital Repository	doi:10.5061/dryad.2h3f2	http://dx.doi.org/10.5061/dryad.2h3f2	Modelling the potential niche of the ticks and hosts	Maps of predicted distribution of hosts.zip	Dryad Digital Repository	doi:10.5061/dryad.2h3f2	http://dx.doi.org/10.5061/dryad.2h3f2	Building the network of interactions between ticks, hosts, and transmitted pathogens	Calculating the niche overlap between interacting partners	Calculating the probability of the occurrence of tick-transmitted pathogens in the environmental niche	Data for networks.csv	Dryad Digital Repository	doi:10.5061/dryad.2h3f2	http://dx.doi.org/10.5061/dryad.2h3f2
Haemaphysalis punctata	Capturing the environmental traits that shape the distribution of ticks and hosts	Haemaphysalis punctata	Environmental variables.zip	Dryad Digital Repository	doi:10.5061/dryad.2h3f2	http://dx.doi.org/10.5061/dryad.2h3f2	Modelling the potential niche of the ticks and hosts	Maps of predicted distribution of ticks.zip	Dryad Digital Repository	doi:10.5061/dryad.2h3f2	http://dx.doi.org/10.5061/dryad.2h3f2	Modelling the potential niche of the ticks and hosts	Maps of predicted distribution of hosts.zip	Dryad Digital Repository	doi:10.5061/dryad.2h3f2	http://dx.doi.org/10.5061/dryad.2h3f2	Building the network of interactions between ticks, hosts, and transmitted pathogens	Calculating the niche overlap between interacting partners	Calculating the probability of the occurrence of tick-transmitted pathogens in the environmental niche	Data for networks.csv	Dryad Digital Repository	doi:10.5061/dryad.2h3f2	http://dx.doi.org/10.5061/dryad.2h3f2
Haemaphysalis sulcata	Capturing the environmental traits that shape the distribution of ticks and hosts	Haemaphysalis sulcata	Environmental variables.zip	Dryad Digital Repository	doi:10.5061/dryad.2h3f2	http://dx.doi.org/10.5061/dryad.2h3f2	Modelling the potential niche of the ticks and hosts	Maps of predicted distribution of ticks.zip	Dryad Digital Repository	doi:10.5061/dryad.2h3f2	http://dx.doi.org/10.5061/dryad.2h3f2	Modelling the potential niche of the ticks and hosts	Maps of predicted distribution of hosts.zip	Dryad Digital Repository	doi:10.5061/dryad.2h3f2	http://dx.doi.org/10.5061/dryad.2h3f2	Building the network of interactions between ticks, hosts, and transmitted pathogens	Calculating the niche overlap between interacting partners	Calculating the probability of the occurrence of tick-transmitted pathogens in the environmental niche	Data for networks.csv	Dryad Digital Repository	doi:10.5061/dryad.2h3f2	http://dx.doi.org/10.5061/dryad.2h3f2
Hyalomma aegyptium	Capturing the environmental traits that shape the distribution of ticks and hosts	Hyalomma aegyptium	Environmental variables.zip	Dryad Digital Repository	doi:10.5061/dryad.2h3f2	http://dx.doi.org/10.5061/dryad.2h3f2	Modelling the potential niche of the ticks and hosts	Maps of predicted distribution of ticks.zip	Dryad Digital Repository	doi:10.5061/dryad.2h3f2	http://dx.doi.org/10.5061/dryad.2h3f2	Modelling the potential niche of the ticks and hosts	Maps of predicted distribution of hosts.zip	Dryad Digital Repository	doi:10.5061/dryad.2h3f2	http://dx.doi.org/10.5061/dryad.2h3f2	Building the network of interactions between ticks, hosts, and transmitted pathogens	Calculating the niche overlap between interacting partners	Calculating the probability of the occurrence of tick-transmitted pathogens in the environmental niche	Data for networks.csv	Dryad Digital Repository	doi:10.5061/dryad.2h3f2	http://dx.doi.org/10.5061/dryad.2h3f2
Hyalomma anatolicum	Capturing the environmental traits that shape the distribution of ticks and hosts	Hyalomma anatolicum	Environmental variables.zip	Dryad Digital Repository	doi:10.5061/dryad.2h3f2	http://dx.doi.org/10.5061/dryad.2h3f2	Modelling the potential niche of the ticks and hosts	Maps of predicted distribution of ticks.zip	Dryad Digital Repository	doi:10.5061/dryad.2h3f2	http://dx.doi.org/10.5061/dryad.2h3f2	Modelling the potential niche of the ticks and hosts	Maps of predicted distribution of hosts.zip	Dryad Digital Repository	doi:10.5061/dryad.2h3f2	http://dx.doi.org/10.5061/dryad.2h3f2	Building the network of interactions between ticks, hosts, and transmitted pathogens	Calculating the niche overlap between interacting partners	Calculating the probability of the occurrence of tick-transmitted pathogens in the environmental niche	Data for networks.csv	Dryad Digital Repository	doi:10.5061/dryad.2h3f2	http://dx.doi.org/10.5061/dryad.2h3f2
Hyalomma detritum	Capturing the environmental traits that shape the distribution of ticks and hosts	Hyalomma detritum	Environmental variables.zip	Dryad Digital Repository	doi:10.5061/dryad.2h3f2	http://dx.doi.org/10.5061/dryad.2h3f2	Modelling the potential niche of the ticks and hosts	Maps of predicted distribution of ticks.zip	Dryad Digital Repository	doi:10.5061/dryad.2h3f2	http://dx.doi.org/10.5061/dryad.2h3f2	Modelling the potential niche of the ticks and hosts	Maps of predicted distribution of hosts.zip	Dryad Digital Repository	doi:10.5061/dryad.2h3f2	http://dx.doi.org/10.5061/dryad.2h3f2	Building the network of interactions between ticks, hosts, and transmitted pathogens	Calculating the niche overlap between interacting partners	Calculating the probability of the occurrence of tick-transmitted pathogens in the environmental niche	Data for networks.csv	Dryad Digital Repository	doi:10.5061/dryad.2h3f2	http://dx.doi.org/10.5061/dryad.2h3f2
Hyalomma dromedarii	Capturing the environmental traits that shape the distribution of ticks and hosts	Hyalomma dromedarii	Environmental variables.zip	Dryad Digital Repository	doi:10.5061/dryad.2h3f2	http://dx.doi.org/10.5061/dryad.2h3f2	Modelling the potential niche of the ticks and hosts	Maps of predicted distribution of ticks.zip	Dryad Digital Repository	doi:10.5061/dryad.2h3f2	http://dx.doi.org/10.5061/dryad.2h3f2	Modelling the potential niche of the ticks and hosts	Maps of predicted distribution of hosts.zip	Dryad Digital Repository	doi:10.5061/dryad.2h3f2	http://dx.doi.org/10.5061/dryad.2h3f2	Building the network of interactions between ticks, hosts, and transmitted pathogens	Calculating the niche overlap between interacting partners	Calculating the probability of the occurrence of tick-transmitted pathogens in the environmental niche	Data for networks.csv	Dryad Digital Repository	doi:10.5061/dryad.2h3f2	http://dx.doi.org/10.5061/dryad.2h3f2
Hyalomma excavatum	Capturing the environmental traits that shape the distribution of ticks and hosts	Hyalomma excavatum	Environmental variables.zip	Dryad Digital Repository	doi:10.5061/dryad.2h3f2	http://dx.doi.org/10.5061/dryad.2h3f2	Modelling the potential niche of the ticks and hosts	Maps of predicted distribution of ticks.zip	Dryad Digital Repository	doi:10.5061/dryad.2h3f2	http://dx.doi.org/10.5061/dryad.2h3f2	Modelling the potential niche of the ticks and hosts	Maps of predicted distribution of hosts.zip	Dryad Digital Repository	doi:10.5061/dryad.2h3f2	http://dx.doi.org/10.5061/dryad.2h3f2	Building the network of interactions between ticks, hosts, and transmitted pathogens	Calculating the niche overlap between interacting partners	Calculating the probability of the occurrence of tick-transmitted pathogens in the environmental niche	Data for networks.csv	Dryad Digital Repository	doi:10.5061/dryad.2h3f2	http://dx.doi.org/10.5061/dryad.2h3f2
Hyalomma lusitanicum	Capturing the environmental traits that shape the distribution of ticks and hosts	Hyalomma lusitanicum	Environmental variables.zip	Dryad Digital Repository	doi:10.5061/dryad.2h3f2	http://dx.doi.org/10.5061/dryad.2h3f2	Modelling the potential niche of the ticks and hosts	Maps of predicted distribution of ticks.zip	Dryad Digital Repository	doi:10.5061/dryad.2h3f2	http://dx.doi.org/10.5061/dryad.2h3f2	Modelling the potential niche of the ticks and hosts	Maps of predicted distribution of hosts.zip	Dryad Digital Repository	doi:10.5061/dryad.2h3f2	http://dx.doi.org/10.5061/dryad.2h3f2	Building the network of interactions between ticks, hosts, and transmitted pathogens	Calculating the niche overlap between interacting partners	Calculating the probability of the occurrence of tick-transmitted pathogens in the environmental niche	Data for networks.csv	Dryad Digital Repository	doi:10.5061/dryad.2h3f2	http://dx.doi.org/10.5061/dryad.2h3f2
Hyalomma marginatum	Capturing the environmental traits that shape the distribution of ticks and hosts	Hyalomma marginatum	Environmental variables.zip	Dryad Digital Repository	doi:10.5061/dryad.2h3f2	http://dx.doi.org/10.5061/dryad.2h3f2	Modelling the potential niche of the ticks and hosts	Maps of predicted distribution of ticks.zip	Dryad Digital Repository	doi:10.5061/dryad.2h3f2	http://dx.doi.org/10.5061/dryad.2h3f2	Modelling the potential niche of the ticks and hosts	Maps of predicted distribution of hosts.zip	Dryad Digital Repository	doi:10.5061/dryad.2h3f2	http://dx.doi.org/10.5061/dryad.2h3f2	Building the network of interactions between ticks, hosts, and transmitted pathogens	Calculating the niche overlap between interacting partners	Calculating the probability of the occurrence of tick-transmitted pathogens in the environmental niche	Data for networks.csv	Dryad Digital Repository	doi:10.5061/dryad.2h3f2	http://dx.doi.org/10.5061/dryad.2h3f2
Hyalomma scupense	Capturing the environmental traits that shape the distribution of ticks and hosts	Hyalomma scupense	Environmental variables.zip	Dryad Digital Repository	doi:10.5061/dryad.2h3f2	http://dx.doi.org/10.5061/dryad.2h3f2	Modelling the potential niche of the ticks and hosts	Maps of predicted distribution of ticks.zip	Dryad Digital Repository	doi:10.5061/dryad.2h3f2	http://dx.doi.org/10.5061/dryad.2h3f2	Modelling the potential niche of the ticks and hosts	Maps of predicted distribution of hosts.zip	Dryad Digital Repository	doi:10.5061/dryad.2h3f2	http://dx.doi.org/10.5061/dryad.2h3f2	Building the network of interactions between ticks, hosts, and transmitted pathogens	Calculating the niche overlap between interacting partners	Calculating the probability of the occurrence of tick-transmitted pathogens in the environmental niche	Data for networks.csv	Dryad Digital Repository	doi:10.5061/dryad.2h3f2	http://dx.doi.org/10.5061/dryad.2h3f2
Ixodes acuminatus	Capturing the environmental traits that shape the distribution of ticks and hosts	Ixodes acuminatus	Environmental variables.zip	Dryad Digital Repository	doi:10.5061/dryad.2h3f2	http://dx.doi.org/10.5061/dryad.2h3f2	Modelling the potential niche of the ticks and hosts	Maps of predicted distribution of ticks.zip	Dryad Digital Repository	doi:10.5061/dryad.2h3f2	http://dx.doi.org/10.5061/dryad.2h3f2	Modelling the potential niche of the ticks and hosts	Maps of predicted distribution of hosts.zip	Dryad Digital Repository	doi:10.5061/dryad.2h3f2	http://dx.doi.org/10.5061/dryad.2h3f2	Building the network of interactions between ticks, hosts, and transmitted pathogens	Calculating the niche overlap between interacting partners	Calculating the probability of the occurrence of tick-transmitted pathogens in the environmental niche	Data for networks.csv	Dryad Digital Repository	doi:10.5061/dryad.2h3f2	http://dx.doi.org/10.5061/dryad.2h3f2
Ixodes apronophorus	Capturing the environmental traits that shape the distribution of ticks and hosts	Ixodes apronophorus	Environmental variables.zip	Dryad Digital Repository	doi:10.5061/dryad.2h3f2	http://dx.doi.org/10.5061/dryad.2h3f2	Modelling the potential niche of the ticks and hosts	Maps of predicted distribution of ticks.zip	Dryad Digital Repository	doi:10.5061/dryad.2h3f2	http://dx.doi.org/10.5061/dryad.2h3f2	Modelling the potential niche of the ticks and hosts	Maps of predicted distribution of hosts.zip	Dryad Digital Repository	doi:10.5061/dryad.2h3f2	http://dx.doi.org/10.5061/dryad.2h3f2	Building the network of interactions between ticks, hosts, and transmitted pathogens	Calculating the niche overlap between interacting partners	Calculating the probability of the occurrence of tick-transmitted pathogens in the environmental niche	Data for networks.csv	Dryad Digital Repository	doi:10.5061/dryad.2h3f2	http://dx.doi.org/10.5061/dryad.2h3f2
Ixodes arboricola	Capturing the environmental traits that shape the distribution of ticks and hosts	Ixodes arboricola	Environmental variables.zip	Dryad Digital Repository	doi:10.5061/dryad.2h3f2	http://dx.doi.org/10.5061/dryad.2h3f2	Modelling the potential niche of the ticks and hosts	Maps of predicted distribution of ticks.zip	Dryad Digital Repository	doi:10.5061/dryad.2h3f2	http://dx.doi.org/10.5061/dryad.2h3f2	Modelling the potential niche of the ticks and hosts	Maps of predicted distribution of hosts.zip	Dryad Digital Repository	doi:10.5061/dryad.2h3f2	http://dx.doi.org/10.5061/dryad.2h3f2	Building the network of interactions between ticks, hosts, and transmitted pathogens	Calculating the niche overlap between interacting partners	Calculating the probability of the occurrence of tick-transmitted pathogens in the environmental niche	Data for networks.csv	Dryad Digital Repository	doi:10.5061/dryad.2h3f2	http://dx.doi.org/10.5061/dryad.2h3f2
Ixodes canisuga	Capturing the environmental traits that shape the distribution of ticks and hosts	Ixodes canisuga	Environmental variables.zip	Dryad Digital Repository	doi:10.5061/dryad.2h3f2	http://dx.doi.org/10.5061/dryad.2h3f2	Modelling the potential niche of the ticks and hosts	Maps of predicted distribution of ticks.zip	Dryad Digital Repository	doi:10.5061/dryad.2h3f2	http://dx.doi.org/10.5061/dryad.2h3f2	Modelling the potential niche of the ticks and hosts	Maps of predicted distribution of hosts.zip	Dryad Digital Repository	doi:10.5061/dryad.2h3f2	http://dx.doi.org/10.5061/dryad.2h3f2	Building the network of interactions between ticks, hosts, and transmitted pathogens	Calculating the niche overlap between interacting partners	Calculating the probability of the occurrence of tick-transmitted pathogens in the environmental niche	Data for networks.csv	Dryad Digital Repository	doi:10.5061/dryad.2h3f2	http://dx.doi.org/10.5061/dryad.2h3f2
Ixodes crenulatus	Capturing the environmental traits that shape the distribution of ticks and hosts	Ixodes crenulatus	Environmental variables.zip	Dryad Digital Repository	doi:10.5061/dryad.2h3f2	http://dx.doi.org/10.5061/dryad.2h3f2	Modelling the potential niche of the ticks and hosts	Maps of predicted distribution of ticks.zip	Dryad Digital Repository	doi:10.5061/dryad.2h3f2	http://dx.doi.org/10.5061/dryad.2h3f2	Modelling the potential niche of the ticks and hosts	Maps of predicted distribution of hosts.zip	Dryad Digital Repository	doi:10.5061/dryad.2h3f2	http://dx.doi.org/10.5061/dryad.2h3f2	Building the network of interactions between ticks, hosts, and transmitted pathogens	Calculating the niche overlap between interacting partners	Calculating the probability of the occurrence of tick-transmitted pathogens in the environmental niche	Data for networks.csv	Dryad Digital Repository	doi:10.5061/dryad.2h3f2	http://dx.doi.org/10.5061/dryad.2h3f2
Ixodes frontalis	Capturing the environmental traits that shape the distribution of ticks and hosts	Ixodes frontalis	Environmental variables.zip	Dryad Digital Repository	doi:10.5061/dryad.2h3f2	http://dx.doi.org/10.5061/dryad.2h3f2	Modelling the potential niche of the ticks and hosts	Maps of predicted distribution of ticks.zip	Dryad Digital Repository	doi:10.5061/dryad.2h3f2	http://dx.doi.org/10.5061/dryad.2h3f2	Modelling the potential niche of the ticks and hosts	Maps of predicted distribution of hosts.zip	Dryad Digital Repository	doi:10.5061/dryad.2h3f2	http://dx.doi.org/10.5061/dryad.2h3f2	Building the network of interactions between ticks, hosts, and transmitted pathogens	Calculating the niche overlap between interacting partners	Calculating the probability of the occurrence of tick-transmitted pathogens in the environmental niche	Data for networks.csv	Dryad Digital Repository	doi:10.5061/dryad.2h3f2	http://dx.doi.org/10.5061/dryad.2h3f2
Ixodes gibbosus	Capturing the environmental traits that shape the distribution of ticks and hosts	Ixodes gibbosus	Environmental variables.zip	Dryad Digital Repository	doi:10.5061/dryad.2h3f2	http://dx.doi.org/10.5061/dryad.2h3f2	Modelling the potential niche of the ticks and hosts	Maps of predicted distribution of ticks.zip	Dryad Digital Repository	doi:10.5061/dryad.2h3f2	http://dx.doi.org/10.5061/dryad.2h3f2	Modelling the potential niche of the ticks and hosts	Maps of predicted distribution of hosts.zip	Dryad Digital Repository	doi:10.5061/dryad.2h3f2	http://dx.doi.org/10.5061/dryad.2h3f2	Building the network of interactions between ticks, hosts, and transmitted pathogens	Calculating the niche overlap between interacting partners	Calculating the probability of the occurrence of tick-transmitted pathogens in the environmental niche	Data for networks.csv	Dryad Digital Repository	doi:10.5061/dryad.2h3f2	http://dx.doi.org/10.5061/dryad.2h3f2
Ixodes hexagonus	Capturing the environmental traits that shape the distribution of ticks and hosts	Ixodes hexagonus	Environmental variables.zip	Dryad Digital Repository	doi:10.5061/dryad.2h3f2	http://dx.doi.org/10.5061/dryad.2h3f2	Modelling the potential niche of the ticks and hosts	Maps of predicted distribution of ticks.zip	Dryad Digital Repository	doi:10.5061/dryad.2h3f2	http://dx.doi.org/10.5061/dryad.2h3f2	Modelling the potential niche of the ticks and hosts	Maps of predicted distribution of hosts.zip	Dryad Digital Repository	doi:10.5061/dryad.2h3f2	http://dx.doi.org/10.5061/dryad.2h3f2	Building the network of interactions between ticks, hosts, and transmitted pathogens	Calculating the niche overlap between interacting partners	Calculating the probability of the occurrence of tick-transmitted pathogens in the environmental niche	Data for networks.csv	Dryad Digital Repository	doi:10.5061/dryad.2h3f2	http://dx.doi.org/10.5061/dryad.2h3f2
Ixodes laguri	Capturing the environmental traits that shape the distribution of ticks and hosts	Ixodes laguri	Environmental variables.zip	Dryad Digital Repository	doi:10.5061/dryad.2h3f2	http://dx.doi.org/10.5061/dryad.2h3f2	Modelling the potential niche of the ticks and hosts	Maps of predicted distribution of ticks.zip	Dryad Digital Repository	doi:10.5061/dryad.2h3f2	http://dx.doi.org/10.5061/dryad.2h3f2	Modelling the potential niche of the ticks and hosts	Maps of predicted distribution of hosts.zip	Dryad Digital Repository	doi:10.5061/dryad.2h3f2	http://dx.doi.org/10.5061/dryad.2h3f2	Building the network of interactions between ticks, hosts, and transmitted pathogens	Calculating the niche overlap between interacting partners	Calculating the probability of the occurrence of tick-transmitted pathogens in the environmental niche	Data for networks.csv	Dryad Digital Repository	doi:10.5061/dryad.2h3f2	http://dx.doi.org/10.5061/dryad.2h3f2
Ixodes lividus	Capturing the environmental traits that shape the distribution of ticks and hosts	Ixodes lividus	Environmental variables.zip	Dryad Digital Repository	doi:10.5061/dryad.2h3f2	http://dx.doi.org/10.5061/dryad.2h3f2	Modelling the potential niche of the ticks and hosts	Maps of predicted distribution of ticks.zip	Dryad Digital Repository	doi:10.5061/dryad.2h3f2	http://dx.doi.org/10.5061/dryad.2h3f2	Modelling the potential niche of the ticks and hosts	Maps of predicted distribution of hosts.zip	Dryad Digital Repository	doi:10.5061/dryad.2h3f2	http://dx.doi.org/10.5061/dryad.2h3f2	Building the network of interactions between ticks, hosts, and transmitted pathogens	Calculating the niche overlap between interacting partners	Calculating the probability of the occurrence of tick-transmitted pathogens in the environmental niche	Data for networks.csv	Dryad Digital Repository	doi:10.5061/dryad.2h3f2	http://dx.doi.org/10.5061/dryad.2h3f2
Ixodes persulcatus	Capturing the environmental traits that shape the distribution of ticks and hosts	Ixodes persulcatus	Environmental variables.zip	Dryad Digital Repository	doi:10.5061/dryad.2h3f2	http://dx.doi.org/10.5061/dryad.2h3f2	Modelling the potential niche of the ticks and hosts	Maps of predicted distribution of ticks.zip	Dryad Digital Repository	doi:10.5061/dryad.2h3f2	http://dx.doi.org/10.5061/dryad.2h3f2	Modelling the potential niche of the ticks and hosts	Maps of predicted distribution of hosts.zip	Dryad Digital Repository	doi:10.5061/dryad.2h3f2	http://dx.doi.org/10.5061/dryad.2h3f2	Building the network of interactions between ticks, hosts, and transmitted pathogens	Calculating the niche overlap between interacting partners	Calculating the probability of the occurrence of tick-transmitted pathogens in the environmental niche	Data for networks.csv	Dryad Digital Repository	doi:10.5061/dryad.2h3f2	http://dx.doi.org/10.5061/dryad.2h3f2
Ixodes redikorzevi	Capturing the environmental traits that shape the distribution of ticks and hosts	Ixodes redikorzevi	Environmental variables.zip	Dryad Digital Repository	doi:10.5061/dryad.2h3f2	http://dx.doi.org/10.5061/dryad.2h3f2	Modelling the potential niche of the ticks and hosts	Maps of predicted distribution of ticks.zip	Dryad Digital Repository	doi:10.5061/dryad.2h3f2	http://dx.doi.org/10.5061/dryad.2h3f2	Modelling the potential niche of the ticks and hosts	Maps of predicted distribution of hosts.zip	Dryad Digital Repository	doi:10.5061/dryad.2h3f2	http://dx.doi.org/10.5061/dryad.2h3f2	Building the network of interactions between ticks, hosts, and transmitted pathogens	Calculating the niche overlap between interacting partners	Calculating the probability of the occurrence of tick-transmitted pathogens in the environmental niche	Data for networks.csv	Dryad Digital Repository	doi:10.5061/dryad.2h3f2	http://dx.doi.org/10.5061/dryad.2h3f2
Ixodes ricinus	Capturing the environmental traits that shape the distribution of ticks and hosts	Ixodes ricinus	Environmental variables.zip	Dryad Digital Repository	doi:10.5061/dryad.2h3f2	http://dx.doi.org/10.5061/dryad.2h3f2	Modelling the potential niche of the ticks and hosts	Maps of predicted distribution of ticks.zip	Dryad Digital Repository	doi:10.5061/dryad.2h3f2	http://dx.doi.org/10.5061/dryad.2h3f2	Modelling the potential niche of the ticks and hosts	Maps of predicted distribution of hosts.zip	Dryad Digital Repository	doi:10.5061/dryad.2h3f2	http://dx.doi.org/10.5061/dryad.2h3f2	Building the network of interactions between ticks, hosts, and transmitted pathogens	Calculating the niche overlap between interacting partners	Calculating the probability of the occurrence of tick-transmitted pathogens in the environmental niche	Data for networks.csv	Dryad Digital Repository	doi:10.5061/dryad.2h3f2	http://dx.doi.org/10.5061/dryad.2h3f2
Ixodes rugicollis	Capturing the environmental traits that shape the distribution of ticks and hosts	Ixodes rugicollis	Environmental variables.zip	Dryad Digital Repository	doi:10.5061/dryad.2h3f2	http://dx.doi.org/10.5061/dryad.2h3f2	Modelling the potential niche of the ticks and hosts	Maps of predicted distribution of ticks.zip	Dryad Digital Repository	doi:10.5061/dryad.2h3f2	http://dx.doi.org/10.5061/dryad.2h3f2	Modelling the potential niche of the ticks and hosts	Maps of predicted distribution of hosts.zip	Dryad Digital Repository	doi:10.5061/dryad.2h3f2	http://dx.doi.org/10.5061/dryad.2h3f2	Building the network of interactions between ticks, hosts, and transmitted pathogens	Calculating the niche overlap between interacting partners	Calculating the probability of the occurrence of tick-transmitted pathogens in the environmental niche	Data for networks.csv	Dryad Digital Repository	doi:10.5061/dryad.2h3f2	http://dx.doi.org/10.5061/dryad.2h3f2
Ixodes simplex	Capturing the environmental traits that shape the distribution of ticks and hosts	Ixodes simplex	Environmental variables.zip	Dryad Digital Repository	doi:10.5061/dryad.2h3f2	http://dx.doi.org/10.5061/dryad.2h3f2	Modelling the potential niche of the ticks and hosts	Maps of predicted distribution of ticks.zip	Dryad Digital Repository	doi:10.5061/dryad.2h3f2	http://dx.doi.org/10.5061/dryad.2h3f2	Modelling the potential niche of the ticks and hosts	Maps of predicted distribution of hosts.zip	Dryad Digital Repository	doi:10.5061/dryad.2h3f2	http://dx.doi.org/10.5061/dryad.2h3f2	Building the network of interactions between ticks, hosts, and transmitted pathogens	Calculating the niche overlap between interacting partners	Calculating the probability of the occurrence of tick-transmitted pathogens in the environmental niche	Data for networks.csv	Dryad Digital Repository	doi:10.5061/dryad.2h3f2	http://dx.doi.org/10.5061/dryad.2h3f2
Ixodes trianguliceps	Capturing the environmental traits that shape the distribution of ticks and hosts	Ixodes trianguliceps	Environmental variables.zip	Dryad Digital Repository	doi:10.5061/dryad.2h3f2	http://dx.doi.org/10.5061/dryad.2h3f2	Modelling the potential niche of the ticks and hosts	Maps of predicted distribution of ticks.zip	Dryad Digital Repository	doi:10.5061/dryad.2h3f2	http://dx.doi.org/10.5061/dryad.2h3f2	Modelling the potential niche of the ticks and hosts	Maps of predicted distribution of hosts.zip	Dryad Digital Repository	doi:10.5061/dryad.2h3f2	http://dx.doi.org/10.5061/dryad.2h3f2	Building the network of interactions between ticks, hosts, and transmitted pathogens	Calculating the niche overlap between interacting partners	Calculating the probability of the occurrence of tick-transmitted pathogens in the environmental niche	Data for networks.csv	Dryad Digital Repository	doi:10.5061/dryad.2h3f2	http://dx.doi.org/10.5061/dryad.2h3f2
Ixodes uriae	Capturing the environmental traits that shape the distribution of ticks and hosts	Ixodes uriae	Environmental variables.zip	Dryad Digital Repository	doi:10.5061/dryad.2h3f2	http://dx.doi.org/10.5061/dryad.2h3f2	Modelling the potential niche of the ticks and hosts	Maps of predicted distribution of ticks.zip	Dryad Digital Repository	doi:10.5061/dryad.2h3f2	http://dx.doi.org/10.5061/dryad.2h3f2	Modelling the potential niche of the ticks and hosts	Maps of predicted distribution of hosts.zip	Dryad Digital Repository	doi:10.5061/dryad.2h3f2	http://dx.doi.org/10.5061/dryad.2h3f2	Building the network of interactions between ticks, hosts, and transmitted pathogens	Calculating the niche overlap between interacting partners	Calculating the probability of the occurrence of tick-transmitted pathogens in the environmental niche	Data for networks.csv	Dryad Digital Repository	doi:10.5061/dryad.2h3f2	http://dx.doi.org/10.5061/dryad.2h3f2
Ixodes ventalloi	Capturing the environmental traits that shape the distribution of ticks and hosts	Ixodes ventalloi	Environmental variables.zip	Dryad Digital Repository	doi:10.5061/dryad.2h3f2	http://dx.doi.org/10.5061/dryad.2h3f2	Modelling the potential niche of the ticks and hosts	Maps of predicted distribution of ticks.zip	Dryad Digital Repository	doi:10.5061/dryad.2h3f2	http://dx.doi.org/10.5061/dryad.2h3f2	Modelling the potential niche of the ticks and hosts	Maps of predicted distribution of hosts.zip	Dryad Digital Repository	doi:10.5061/dryad.2h3f2	http://dx.doi.org/10.5061/dryad.2h3f2	Building the network of interactions between ticks, hosts, and transmitted pathogens	Calculating the niche overlap between interacting partners	Calculating the probability of the occurrence of tick-transmitted pathogens in the environmental niche	Data for networks.csv	Dryad Digital Repository	doi:10.5061/dryad.2h3f2	http://dx.doi.org/10.5061/dryad.2h3f2
Ixodes vespertilionis	Capturing the environmental traits that shape the distribution of ticks and hosts	Ixodes vespertilionis	Environmental variables.zip	Dryad Digital Repository	doi:10.5061/dryad.2h3f2	http://dx.doi.org/10.5061/dryad.2h3f2	Modelling the potential niche of the ticks and hosts	Maps of predicted distribution of ticks.zip	Dryad Digital Repository	doi:10.5061/dryad.2h3f2	http://dx.doi.org/10.5061/dryad.2h3f2	Modelling the potential niche of the ticks and hosts	Maps of predicted distribution of hosts.zip	Dryad Digital Repository	doi:10.5061/dryad.2h3f2	http://dx.doi.org/10.5061/dryad.2h3f2	Building the network of interactions between ticks, hosts, and transmitted pathogens	Calculating the niche overlap between interacting partners	Calculating the probability of the occurrence of tick-transmitted pathogens in the environmental niche	Data for networks.csv	Dryad Digital Repository	doi:10.5061/dryad.2h3f2	http://dx.doi.org/10.5061/dryad.2h3f2
Ornithodoros savignyi	Capturing the environmental traits that shape the distribution of ticks and hosts	Ornithodoros savignyi	Environmental variables.zip	Dryad Digital Repository	doi:10.5061/dryad.2h3f2	http://dx.doi.org/10.5061/dryad.2h3f2	Modelling the potential niche of the ticks and hosts	Maps of predicted distribution of ticks.zip	Dryad Digital Repository	doi:10.5061/dryad.2h3f2	http://dx.doi.org/10.5061/dryad.2h3f2	Modelling the potential niche of the ticks and hosts	Maps of predicted distribution of hosts.zip	Dryad Digital Repository	doi:10.5061/dryad.2h3f2	http://dx.doi.org/10.5061/dryad.2h3f2	Building the network of interactions between ticks, hosts, and transmitted pathogens	Calculating the niche overlap between interacting partners	Calculating the probability of the occurrence of tick-transmitted pathogens in the environmental niche	Data for networks.csv	Dryad Digital Repository	doi:10.5061/dryad.2h3f2	http://dx.doi.org/10.5061/dryad.2h3f2
Rhipicephalus annulatus	Capturing the environmental traits that shape the distribution of ticks and hosts	Rhipicephalus annulatus	Environmental variables.zip	Dryad Digital Repository	doi:10.5061/dryad.2h3f2	http://dx.doi.org/10.5061/dryad.2h3f2	Modelling the potential niche of the ticks and hosts	Maps of predicted distribution of ticks.zip	Dryad Digital Repository	doi:10.5061/dryad.2h3f2	http://dx.doi.org/10.5061/dryad.2h3f2	Modelling the potential niche of the ticks and hosts	Maps of predicted distribution of hosts.zip	Dryad Digital Repository	doi:10.5061/dryad.2h3f2	http://dx.doi.org/10.5061/dryad.2h3f2	Building the network of interactions between ticks, hosts, and transmitted pathogens	Calculating the niche overlap between interacting partners	Calculating the probability of the occurrence of tick-transmitted pathogens in the environmental niche	Data for networks.csv	Dryad Digital Repository	doi:10.5061/dryad.2h3f2	http://dx.doi.org/10.5061/dryad.2h3f2
Rhipicephalus bursa	Capturing the environmental traits that shape the distribution of ticks and hosts	Rhipicephalus bursa	Environmental variables.zip	Dryad Digital Repository	doi:10.5061/dryad.2h3f2	http://dx.doi.org/10.5061/dryad.2h3f2	Modelling the potential niche of the ticks and hosts	Maps of predicted distribution of ticks.zip	Dryad Digital Repository	doi:10.5061/dryad.2h3f2	http://dx.doi.org/10.5061/dryad.2h3f2	Modelling the potential niche of the ticks and hosts	Maps of predicted distribution of hosts.zip	Dryad Digital Repository	doi:10.5061/dryad.2h3f2	http://dx.doi.org/10.5061/dryad.2h3f2	Building the network of interactions between ticks, hosts, and transmitted pathogens	Calculating the niche overlap between interacting partners	Calculating the probability of the occurrence of tick-transmitted pathogens in the environmental niche	Data for networks.csv	Dryad Digital Repository	doi:10.5061/dryad.2h3f2	http://dx.doi.org/10.5061/dryad.2h3f2
Rhipicephalus pusillus	Capturing the environmental traits that shape the distribution of ticks and hosts	Rhipicephalus pusillus	Environmental variables.zip	Dryad Digital Repository	doi:10.5061/dryad.2h3f2	http://dx.doi.org/10.5061/dryad.2h3f2	Modelling the potential niche of the ticks and hosts	Maps of predicted distribution of ticks.zip	Dryad Digital Repository	doi:10.5061/dryad.2h3f2	http://dx.doi.org/10.5061/dryad.2h3f2	Modelling the potential niche of the ticks and hosts	Maps of predicted distribution of hosts.zip	Dryad Digital Repository	doi:10.5061/dryad.2h3f2	http://dx.doi.org/10.5061/dryad.2h3f2	Building the network of interactions between ticks, hosts, and transmitted pathogens	Calculating the niche overlap between interacting partners	Calculating the probability of the occurrence of tick-transmitted pathogens in the environmental niche	Data for networks.csv	Dryad Digital Repository	doi:10.5061/dryad.2h3f2	http://dx.doi.org/10.5061/dryad.2h3f2
Rhipicephalus rossicus	Capturing the environmental traits that shape the distribution of ticks and hosts	Rhipicephalus rossicus	Environmental variables.zip	Dryad Digital Repository	doi:10.5061/dryad.2h3f2	http://dx.doi.org/10.5061/dryad.2h3f2	Modelling the potential niche of the ticks and hosts	Maps of predicted distribution of ticks.zip	Dryad Digital Repository	doi:10.5061/dryad.2h3f2	http://dx.doi.org/10.5061/dryad.2h3f2	Modelling the potential niche of the ticks and hosts	Maps of predicted distribution of hosts.zip	Dryad Digital Repository	doi:10.5061/dryad.2h3f2	http://dx.doi.org/10.5061/dryad.2h3f2	Building the network of interactions between ticks, hosts, and transmitted pathogens	Calculating the niche overlap between interacting partners	Calculating the probability of the occurrence of tick-transmitted pathogens in the environmental niche	Data for networks.csv	Dryad Digital Repository	doi:10.5061/dryad.2h3f2	http://dx.doi.org/10.5061/dryad.2h3f2
Rhipicephalus sanguineus group	Capturing the environmental traits that shape the distribution of ticks and hosts	Rhipicephalus sanguineus group	Environmental variables.zip	Dryad Digital Repository	doi:10.5061/dryad.2h3f2	http://dx.doi.org/10.5061/dryad.2h3f2	Modelling the potential niche of the ticks and hosts	Maps of predicted distribution of ticks.zip	Dryad Digital Repository	doi:10.5061/dryad.2h3f2	http://dx.doi.org/10.5061/dryad.2h3f2	Modelling the potential niche of the ticks and hosts	Maps of predicted distribution of hosts.zip	Dryad Digital Repository	doi:10.5061/dryad.2h3f2	http://dx.doi.org/10.5061/dryad.2h3f2	Building the network of interactions between ticks, hosts, and transmitted pathogens	Calculating the niche overlap between interacting partners	Calculating the probability of the occurrence of tick-transmitted pathogens in the environmental niche	Data for networks.csv	Dryad Digital Repository	doi:10.5061/dryad.2h3f2	http://dx.doi.org/10.5061/dryad.2h3f2
